# Supplementary material for: The “StemDif Sensor Test”: A Straightforward, Non-Invasive Assay to Characterize the Secreted Stemness and/or Differentiation Activities of Tumor-Derived Cancer Cell Lines
Source: Biomedicines. 2023 Dec 13;11(12):3293. doi: 10.3390/biomedicines11123293 (PMC10741605; doi:10.3390/biomedicines11123293)
Supplement: Supplementary file 1 [file biomedicines-11-03293-s001.zip]

Archive with 1 entries (1 files):
- biomedicines-2692672-supplementary.pdf
